# Supplementary material for: Therapeutic Effects of Dipterocarpus tuberculatus with High Antioxidative Activity Against UV-Induced Photoaging of NHDF Cells and Nude Mice
Source: Antioxidants (Basel). 2021 May 17;10(5):791. doi: 10.3390/antiox10050791 (PMC8157063; doi:10.3390/antiox10050791)
Supplement: Supplementary file 1 [file antioxidants-10-00791-s001.zip]

Archive with 1 entries (1 files):
- antioxidants-1200281-supplementary.pdf
